# Supplementary material for: Extracellular vesicles derived from CD4+ T cells carry DGKK to promote sepsis-induced lung injury by regulating oxidative stress and inflammation
Source: Cell Mol Biol Lett. 2023 Mar 23;28:24. doi: 10.1186/s11658-023-00435-y (PMC10035494; doi:10.1186/s11658-023-00435-y)
Supplement: Supplementary file 2 — Additional file 2: Table S1. Differently expressed proteins between patients with sepsis lung injury and healthy subjects by using LC–MS/MS analysis [file 11658_2023_435_MOESM2_ESM.xlsx]

## Sheet: Test.vs.Ctl_regulated
Table S1. Differently expressed proteins between patients with sepsis lung injury and healthy subjects by using LC-MS/MS analysis
Protein Group	Protein ID	Accession	Significance	-10lgP	Ctl	Test	T/N	Coverage (%)	#Peptides	#Unique	PTM	Avg. Mass	Description	UniProtEntry	UniProtKB.ID	Gene.Name	STRING	KEGG	Pfam	Gene ontology (biological process)	Gene ontology (cellular component)	Gene ontology (molecular function)	Interacts with	Tissue specificity	BioCyc	BRENDA	Reactome	SABIO-RK	SignaLink	SIGNOR	BioGrid	CORUM	DIP	ELM	IntAct	MINT	CDD	InterPro	PANTHER	PROSITE	Blast.Description.Annotation	GO.IDs	GO.Names	Signature.Accession	Signature.Description	InterPro.Accession	InterPro.Description	KOG.ID	KOG.Term
498	877	Q5KSL6	3.73	41.39	0	47005	#DIV/0!	1	1	1	TMT6plex	141829	Diacylglycerol kinase kappa OS=Homo sapiens OX=9606 GN=DGKK PE=1 SV=1	Q5KSL6	DGKK_HUMAN	DGKK		hsa:139189	PF00130;PF00609;PF00781;PF00169	diacylglycerol metabolic process [GO:0046339]; intracellular signal transduction [GO:0035556]; platelet activation [GO:0030168]; protein kinase C-activating G-protein coupled receptor signaling pathway [GO:0007205]; response to oxidative stress [GO:0006979]	cytoplasm [GO:0005737]; plasma membrane [GO:0005886]	ATP binding [GO:0005524]; diacylglycerol kinase activity [GO:0004143]; metal ion binding [GO:0046872]; NAD+ kinase activity [GO:0003951]		TISSUE SPECIFICITY: Expressed in testis, and to a lesser extent in placenta. {ECO:0000269|PubMed:16210324}.			R-HSA-114508										cd00029	IPR017438;IPR037607;IPR000756;IPR001206;IPR016064;IPR002219;IPR011993;IPR001849	PTHR11255	PS50146;PS50003;PS00479;PS50081	diacylglycerol kinase kappa	P:GO:0009395; F:GO:0004143; P:GO:0007205; C:GO:0005886; P:GO:0046339; F:GO:0003951; P:GO:0006769; F:GO:0005524; P:GO:0006979; P:GO:0046497; C:GO:0005737; F:GO:0046872; P:GO:0030168; P:GO:0035556	P:phospholipid catabolic process; F:diacylglycerol kinase activity; P:protein kinase C-activating G-protein coupled receptor signaling pathway; C:plasma membrane; P:diacylglycerol metabolic process; F:NAD+ kinase activity; P:nicotinamide metabolic process; F:ATP binding; P:response to oxidative stress; P:nicotinate nucleotide metabolic process; C:cytoplasm; F:metal ion binding; P:platelet activat…	G3DSA:2.30.29.30 (Gene3D);G3DSA:3.30.60.20 (Gene3D);PF00781 (Pfam);cd00029 (CDD);PS50003 (ProSiteProfiles);SSF50729 (SUPERFAMILY);PF00130 (Pfam);PS50081 (ProSiteProfiles);SM00233 (SMART);cd13274 (CDD);PF00169 (Pfam);G3DSA:3.40.50.10330 (Gene3D);SSF57889 (SUPERFAMILY);mobidb-lite (MobiDBLite);PS50146 (ProSiteProfiles);SSF111331 (SUPERFAMILY);SM00109 (SMART);SM00045 (SMART);PF00609 (Pfam);SM00046 (…	Diacylglycerol kinase catalytic domain (Pfam);C1 (CDD);PH domain profile. (ProSiteProfiles);Phorbol esters/diacylglycerol binding domain (C1 domain) (Pfam);Zinc finger phorbol-ester/DAG-type profile. (ProSiteProfiles);PH_DGK_type2 (CDD);PH domain (Pfam);consensus disorder prediction (MobiDBLite);DAG-kinase catalytic (DAGKc) domain profile. (ProSiteProfiles);Diacylglycerol kinase accessory domain …	IPR011993 (Gene3D);IPR001206 (Pfam);IPR002219 (CDD);IPR001849 (ProSiteProfiles);IPR011993 (SUPERFAMILY);IPR002219 (Pfam);IPR002219 (ProSiteProfiles);IPR001849 (SMART);IPR001849 (Pfam);IPR017438 (Gene3D);IPR001206 (ProSiteProfiles);IPR016064 (SUPERFAMILY);IPR002219 (SMART);IPR000756 (SMART);IPR000756 (Pfam);IPR001206 (SMART)	PH-like domain superfamily (Gene3D);Diacylglycerol kinase, catalytic domain (Pfam);Protein kinase C-like, phorbol ester/diacylglycerol-binding domain (CDD);Pleckstrin homology domain (ProSiteProfiles);PH-like domain superfamily (SUPERFAMILY);Protein kinase C-like, phorbol ester/diacylglycerol-binding domain (Pfam);Protein kinase C-like, phorbol ester/diacylglycerol-binding domain (ProSiteProfiles…	KOG1170	Diacylglycerol kinase
547	6226	P56282	3.73	54.03	0	77794	#DIV/0!	1	1	1	TMT6plex; Deamidation (NQ)	59537	DNA polymerase epsilon subunit 2 OS=Homo sapiens OX=9606 GN=POLE2 PE=1 SV=2	P56282	DPOE2_HUMAN	POLE2;DPE2	9606.ENSP00000216367	hsa:5427	PF04042;PF12213	DNA-dependent DNA replication [GO:0006261]; DNA repair [GO:0006281]; DNA replication [GO:0006260]; DNA replication initiation [GO:0006270]; error-prone translesion synthesis [GO:0042276]; G1/S transition of mitotic cell cycle [GO:0000082]; telomere maintenance via semi-conservative replication [GO:0032201]	epsilon DNA polymerase complex [GO:0008622]; intracellular membrane-bounded organelle [GO:0043231]; nuclear body [GO:0016604]; nucleoplasm [GO:0005654]	DNA binding [GO:0003677]; DNA-directed DNA polymerase activity [GO:0003887]	P52594; Q9NPD3; V9HWB8; Q15691; Q07864; Q04864; Q96SF7; P14373				R-HSA-110314;R-HSA-174430;R-HSA-5651801;R-HSA-5656169;R-HSA-5685942;R-HSA-5696397;R-HSA-5696400;R-HSA-6782135;R-HSA-6782210;R-HSA-68952;R-HSA-68962				111423	P56282			P56282			IPR007185;IPR024639;IPR016266			DNA polymerase epsilon subunit 2 isoform X1	F:GO:0003677; P:GO:0006270; F:GO:0003887; F:GO:0005515; P:GO:0000082; P:GO:0042276; P:GO:0000722; C:GO:0005654; C:GO:0008622	F:DNA binding; P:DNA replication initiation; F:DNA-directed DNA polymerase activity; F:protein binding; P:G1/S transition of mitotic cell cycle; P:error-prone translesion synthesis; P:telomere maintenance via recombination; C:nucleoplasm; C:epsilon DNA polymerase complex	PF04042 (Pfam);PIRSF000799 (PIRSF);PF12213 (Pfam)	DNA polymerase alpha/epsilon subunit B (Pfam);DNA polymerases epsilon N terminal (Pfam)	IPR007185 (Pfam);IPR016266 (PIRSF);IPR024639 (Pfam)	DNA polymerase alpha/epsilon, subunit B (Pfam);DNA polymerase epsilon, subunit B (PIRSF);DNA polymerase epsilon subunit B, N-terminal (Pfam)	KOG3818	DNA polymerase epsilon, subunit B
49	263	P02741	23.8	250.52	296950000	2902800000	9.77538	28	7	7	TMT6plex; Deamidation (NQ)	25039	C-reactive protein OS=Homo sapiens OX=9606 GN=CRP PE=1 SV=1	P02741	CRP_HUMAN	CRP;PTX1	9606.ENSP00000255030	hsa:1401	PF00354	acute-phase response [GO:0006953]; defense response to Gram-positive bacterium [GO:0050830]; inflammatory response [GO:0006954]; negative regulation of blood vessel diameter [GO:0097756]; negative regulation of lipid storage [GO:0010888]; negative regulation of macrophage derived foam cell differentiation [GO:0010745]; opsonization [GO:0008228]; positive regulation of gene expression [GO:0010628]…	extracellular exosome [GO:0070062]; extracellular region [GO:0005576]; extracellular space [GO:0005615]	calcium ion binding [GO:0005509]; choline binding [GO:0033265]; complement component C1q binding [GO:0001849]; identical protein binding [GO:0042802]; low-density lipoprotein particle binding [GO:0030169]; low-density lipoprotein particle receptor binding [GO:0050750]	Itself; P31995; Q96IJ6	TISSUE SPECIFICITY: Found in plasma.			R-HSA-173623			P02741	107791		DIP-39125N		P02741	P02741	cd00152	IPR013320;IPR030476;IPR001759		PS00289;PS51828	C-reactive	P:GO:2000482; F:GO:0033265; P:GO:0045908; P:GO:0007165; P:GO:0006953; P:GO:0008228; F:GO:0046790; C:GO:0005615; C:GO:0070062; F:GO:0050750; F:GO:0005509; P:GO:0010628; C:GO:0019012; F:GO:0001849; P:GO:0010745; P:GO:0010888; F:GO:0030169; P:GO:0050830; P:GO:0032930	P:regulation of interleukin-8 secretion; F:choline binding; P:negative regulation of vasodilation; P:signal transduction; P:acute-phase response; P:opsonization; F:virion binding; C:extracellular space; C:extracellular exosome; F:low-density lipoprotein particle receptor binding; F:calcium ion binding; P:positive regulation of gene expression; C:virion; F:complement component C1q binding; P:negat…	PS00289 (ProSitePatterns);SM00159 (SMART);PS51828 (ProSiteProfiles);PF00354 (Pfam);SSF49899 (SUPERFAMILY);cd00152 (CDD);PR00895 (PRINTS);G3DSA:2.60.120.200 (Gene3D)	Pentraxin domain signature. (ProSitePatterns);Pentraxin (PTX) domain profile. (ProSiteProfiles);Pentaxin family (Pfam);PTX (CDD);Pentaxin signature (PRINTS)	IPR030476 (ProSitePatterns);IPR001759 (SMART);IPR001759 (ProSiteProfiles);IPR001759 (Pfam);IPR013320 (SUPERFAMILY);IPR001759 (CDD);IPR001759 (PRINTS)	Pentaxin, conserved site (ProSitePatterns);Pentraxin-related (SMART);Pentraxin-related (ProSiteProfiles);Pentraxin-related (Pfam);Concanavalin A-like lectin/glucanase domain superfamily (SUPERFAMILY);Pentraxin-related (CDD);Pentraxin-related (PRINTS)
96	312	P01772	8.92	200.28	1191400	3417200	2.86822	13	4	1	TMT6plex	13074	Immunoglobulin heavy variable 3-33 OS=Homo sapiens OX=9606 GN=IGHV3-33 PE=1 SV=2	P01772	HV333_HUMAN	IGHV3-33		hsa:102723407	PF07686	complement activation [GO:0006956]; complement activation, classical pathway [GO:0006958]; Fc-epsilon receptor signaling pathway [GO:0038095]; Fc-gamma receptor signaling pathway involved in phagocytosis [GO:0038096]; immune response [GO:0006955]; leukocyte migration [GO:0050900]; receptor-mediated endocytosis [GO:0006898]; regulation of complement activation [GO:0030449]; regulation of immune re…	extracellular exosome [GO:0070062]; extracellular region [GO:0005576]; plasma membrane [GO:0005886]	antigen binding [GO:0003823]; serine-type endopeptidase activity [GO:0004252]					R-HSA-166663;R-HSA-173623;R-HSA-198933;R-HSA-202733;R-HSA-2029481;R-HSA-2029482;R-HSA-2029485;R-HSA-2168880;R-HSA-2454202;R-HSA-2730905;R-HSA-2871796;R-HSA-2871809;R-HSA-2871837;R-HSA-5690714;R-HSA-977606;R-HSA-983695								P01772	P01772		IPR007110;IPR036179;IPR013783;IPR013106		PS50835	immunoglobulin heavy chain variable region	C:GO:0019814; C:GO:0005615; C:GO:0070062; F:GO:0003823; P:GO:0006958; F:GO:0004252; P:GO:0038095; P:GO:0038096; P:GO:0006898; C:GO:0005886	C:immunoglobulin complex; C:extracellular space; C:extracellular exosome; F:antigen binding; P:complement activation, classical pathway; F:serine-type endopeptidase activity; P:Fc-epsilon receptor signaling pathway; P:Fc-gamma receptor signaling pathway involved in phagocytosis; P:receptor-mediated endocytosis; C:plasma membrane	SM00406 (SMART);SSF48726 (SUPERFAMILY);PS50835 (ProSiteProfiles);G3DSA:2.60.40.10 (Gene3D);PF07686 (Pfam);cd04981 (CDD)	Ig-like domain profile. (ProSiteProfiles);Immunoglobulin V-set domain (Pfam);IgV_H (CDD)	IPR013106 (SMART);IPR036179 (SUPERFAMILY);IPR007110 (ProSiteProfiles);IPR013783 (Gene3D);IPR013106 (Pfam)	Immunoglobulin V-set domain (SMART);Immunoglobulin-like domain superfamily (SUPERFAMILY);Immunoglobulin-like domain (ProSiteProfiles);Immunoglobulin-like fold (Gene3D);Immunoglobulin V-set domain (Pfam)
103	294	P0DJI8	11.21	302.87	31078000	85402000	2.74799	43	10	5	TMT6plex; Deamidation (NQ)	13532	Serum amyloid A-1 protein OS=Homo sapiens OX=9606 GN=SAA1 PE=1 SV=1	P0DJI8	SAA1_HUMAN	SAA1;PIG4;SAA;SAA2;TP53I4	9606.ENSP00000348918	hsa:6288	PF00277	activation of MAPK activity [GO:0000187]; acute-phase response [GO:0006953]; cellular protein metabolic process [GO:0044267]; cytokine-mediated signaling pathway [GO:0019221]; G-protein coupled receptor signaling pathway [GO:0007186]; innate immune response [GO:0045087]; lymphocyte chemotaxis [GO:0048247]; macrophage chemotaxis [GO:0048246]; negative regulation of inflammatory response [GO:005072…	cytoplasmic microtubule [GO:0005881]; endocytic vesicle lumen [GO:0071682]; extracellular exosome [GO:0070062]; extracellular region [GO:0005576]; extracellular space [GO:0005615]; high-density lipoprotein particle [GO:0034364]	chemoattractant activity [GO:0042056]; G-protein coupled receptor binding [GO:0001664]; heparin binding [GO:0008201]		TISSUE SPECIFICITY: Expressed by the liver; secreted in plasma (at protein level). {ECO:0000269|PubMed:12973732, ECO:0000269|PubMed:4816450, ECO:0000269|PubMed:7115671}.			R-HSA-1810476;R-HSA-3000471;R-HSA-3134963;R-HSA-416476;R-HSA-418594;R-HSA-444473;R-HSA-445989;R-HSA-6785807;R-HSA-879415;R-HSA-933542;R-HSA-977225				112196							IPR000096		PS00992	serum amyloid A-1	C:GO:0034364; P:GO:0050728; F:GO:0042056; F:GO:0008201; C:GO:0005881; P:GO:0045785; P:GO:0006898; P:GO:0006953; P:GO:0007204; F:GO:0001664; P:GO:0000187; C:GO:0070062; P:GO:0048247; P:GO:0048246; C:GO:0071682; P:GO:0045087; P:GO:0030593; P:GO:0050716; P:GO:0030168	C:high-density lipoprotein particle; P:negative regulation of inflammatory response; F:chemoattractant activity; F:heparin binding; C:cytoplasmic microtubule; P:positive regulation of cell adhesion; P:receptor-mediated endocytosis; P:acute-phase response; P:positive regulation of cytosolic calcium ion concentration; F:G-protein coupled receptor binding; P:activation of MAPK activity; C:extracellu…	SM00197 (SMART);PR00306 (PRINTS);PIRSF002472 (PIRSF);mobidb-lite (MobiDBLite);PF00277 (Pfam);PS00992 (ProSitePatterns)	Serum amyloid A protein signature (PRINTS);consensus disorder prediction (MobiDBLite);Serum amyloid A protein (Pfam);Serum amyloid A proteins signature. (ProSitePatterns)	IPR000096 (SMART);IPR000096 (PRINTS);IPR000096 (PIRSF);IPR000096 (Pfam);IPR000096 (ProSitePatterns)	Serum amyloid A protein (SMART);Serum amyloid A protein (PRINTS);Serum amyloid A protein (PIRSF);Serum amyloid A protein (Pfam);Serum amyloid A protein (ProSitePatterns)
493	1066	C9J798	23.78	41.36	1087500	2895500	2.66253	1	1	1	TMT6plex	90406	Ras GTPase-activating protein 4B OS=Homo sapiens OX=9606 GN=RASA4B PE=3 SV=2	C9J798	RAS4B_HUMAN	RASA4B;RASA4;CAPRI;GAPL	9606.ENSP00000417895	hsa:10156	PF00779;PF00168;PF00169;PF00616	cellular response to calcium ion [GO:0071277]; intracellular signal transduction [GO:0035556]; negative regulation of Ras protein signal transduction [GO:0046580]	cytoplasm [GO:0005737]; cytosol [GO:0005829]; intrinsic component of the cytoplasmic side of the plasma membrane [GO:0031235]	GTPase activator activity [GO:0005096]; metal ion binding [GO:0046872]; phospholipid binding [GO:0005543]									938526						cd13372	IPR000008;IPR035892;IPR011993;IPR001849;IPR037777;IPR023152;IPR001936;IPR008936;IPR001562		PS50004;PS50003;PS00509;PS50018;PS51113	RAS p21 activator 4	P:GO:0000165; P:GO:0034260; P:GO:0046580; P:GO:0071277; F:GO:0046872; F:GO:0005096; C:GO:0005829; C:GO:0031235	P:MAPK cascade; P:negative regulation of GTPase activity; P:negative regulation of Ras protein signal transduction; P:cellular response to calcium ion; F:metal ion binding; F:GTPase activator activity; C:cytosol; C:intrinsic component of the cytoplasmic side of the plasma membrane	cd13372 (CDD);mobidb-lite (MobiDBLite);cd05395 (CDD);G3DSA:2.60.40.150 (Gene3D);PF00169 (Pfam);G3DSA:4.10.1130.10 (Gene3D);SSF49562 (SUPERFAMILY);PS51113 (ProSiteProfiles);cd04054 (CDD);SM00323 (SMART);SM00233 (SMART);cd04025 (CDD);PS50003 (ProSiteProfiles);PF00616 (Pfam);SSF50729 (SUPERFAMILY);PS50018 (ProSiteProfiles);SM00239 (SMART);PR00360 (PRINTS);PF00779 (Pfam);PS50004 (ProSiteProfiles);G3D…	PH_CAPRI (CDD);consensus disorder prediction (MobiDBLite);RasGAP_RASA4 (CDD);PH domain (Pfam);Zinc finger Btk-type profile. (ProSiteProfiles);C2A_Rasal1_RasA4 (CDD);C2B_RasA1_RasA4 (CDD);PH domain profile. (ProSiteProfiles);GTPase-activator protein for Ras-like GTPase (Pfam);Ras GTPase-activating proteins profile. (ProSiteProfiles);C2 domain signature (PRINTS);BTK motif (Pfam);C2 domain profile. …	IPR035892 (Gene3D);IPR001849 (Pfam);IPR035892 (SUPERFAMILY);IPR001562 (ProSiteProfiles);IPR001936 (SMART);IPR001849 (SMART);IPR001849 (ProSiteProfiles);IPR001936 (Pfam);IPR011993 (SUPERFAMILY);IPR001936 (ProSiteProfiles);IPR000008 (SMART);IPR000008 (PRINTS);IPR001562 (Pfam);IPR000008 (ProSiteProfiles);IPR000008 (Pfam);IPR008936 (SUPERFAMILY);IPR011993 (Gene3D);IPR001562 (SMART);IPR023152 (ProSite…	C2 domain superfamily (Gene3D);Pleckstrin homology domain (Pfam);C2 domain superfamily (SUPERFAMILY);Zinc finger, Btk motif (ProSiteProfiles);Ras GTPase-activating protein (SMART);Pleckstrin homology domain (SMART);Pleckstrin homology domain (ProSiteProfiles);Ras GTPase-activating protein (Pfam);PH-like domain superfamily (SUPERFAMILY);Ras GTPase-activating protein (ProSiteProfiles);C2 domain (SM…	KOG2059	Ras GTPase-activating protein
564	7207	Q71DI3	20.88	48.95	6341000	16679000	2.63034	5	1	1	TMT6plex	15388	Histone H3.2 OS=Homo sapiens OX=9606 GN=HIST2H3A PE=1 SV=3	Q71DI3	H32_HUMAN	HIST2H3A;;HIST2H3C;H3F2;H3FM;HIST2H3D	9606.ENSP00000385479	hsa:653604	PF00125	blood coagulation [GO:0007596]; cellular protein metabolic process [GO:0044267]; chromatin organization [GO:0006325]; chromatin silencing at rDNA [GO:0000183]; interleukin-7-mediated signaling pathway [GO:0038111]; negative regulation of gene expression, epigenetic [GO:0045814]; nucleosome assembly [GO:0006334]; positive regulation of gene expression, epigenetic [GO:0045815]; regulation of gene s…	extracellular exosome [GO:0070062]; extracellular region [GO:0005576]; nucleoplasm [GO:0005654]; nucleosome [GO:0000786]; nucleus [GO:0005634]	nucleosomal DNA binding [GO:0031492]; protein heterodimerization activity [GO:0046982]	Q12830-4; Q13111; Q9UER7-1; P62805; P02545; P02545-6				R-HSA-1266695;R-HSA-201722;R-HSA-212300;R-HSA-2299718;R-HSA-2559580;R-HSA-2559582;R-HSA-3214815;R-HSA-3214841;R-HSA-3214842;R-HSA-3214847;R-HSA-3214858;R-HSA-3247509;R-HSA-427359;R-HSA-427389;R-HSA-427413;R-HSA-5250924;R-HSA-5334118;R-HSA-5578749;R-HSA-5617472;R-HSA-5625886;R-HSA-73728;R-HSA-73777;R-HSA-8936459;R-HSA-8939236;R-HSA-912446;R-HSA-977225;R-HSA-983231				126025;130616;575920		DIP-48606N		Q71DI3	Q71DI3		IPR009072;IPR007125;IPR000164	PTHR11426	PS00322;PS00959	Histone	F:GO:0003677; C:GO:0070062; P:GO:0045815; F:GO:0042393; F:GO:0046982; P:GO:0000183; P:GO:0044267; P:GO:0031047; P:GO:0007596; C:GO:0000786; P:GO:0006334; C:GO:0005654	F:DNA binding; C:extracellular exosome; P:positive regulation of gene expression, epigenetic; F:histone binding; F:protein heterodimerization activity; P:chromatin silencing at rDNA; P:cellular protein metabolic process; P:gene silencing by RNA; P:blood coagulation; C:nucleosome; P:nucleosome assembly; C:nucleoplasm	SM00428 (SMART);PR00622 (PRINTS);SSF47113 (SUPERFAMILY);mobidb-lite (MobiDBLite);PS00322 (ProSitePatterns);PS00959 (ProSitePatterns);G3DSA:1.10.20.10 (Gene3D);PF00125 (Pfam)	Histone H3 signature (PRINTS);consensus disorder prediction (MobiDBLite);Histone H3 signature 1. (ProSitePatterns);Histone H3 signature 2. (ProSitePatterns);Core histone H2A/H2B/H3/H4 (Pfam)	IPR000164 (SMART);IPR000164 (PRINTS);IPR009072 (SUPERFAMILY);IPR000164 (ProSitePatterns);IPR007125 (Pfam)	Histone H3/CENP-A (SMART);Histone H3/CENP-A (PRINTS);Histone-fold (SUPERFAMILY);Histone H3/CENP-A (ProSitePatterns);Histone H2A/H2B/H3 (Pfam)	KOG1745	Histones H3 and H4
78	175	P18428	17.82	286.47	109290000	250220000	2.2895	22	9	9	Carbamidomethylation; TMT6plex	53384	Lipopolysaccharide-binding protein OS=Homo sapiens OX=9606 GN=LBP PE=1 SV=3	P18428	LBP_HUMAN	LBP;BPIFD2	9606.ENSP00000217407	hsa:3929	PF01273;PF02886	acute-phase response [GO:0006953]; cellular defense response [GO:0006968]; cellular response to lipopolysaccharide [GO:0071222]; cellular response to lipoteichoic acid [GO:0071223]; cytokine-mediated signaling pathway [GO:0019221]; defense response to Gram-negative bacterium [GO:0050829]; defense response to Gram-positive bacterium [GO:0050830]; detection of molecule of bacterial origin [GO:00324…	cell surface [GO:0009986]; extracellular exosome [GO:0070062]; extracellular region [GO:0005576]; extracellular space [GO:0005615]; membrane [GO:0016020]	lipopeptide binding [GO:0071723]; lipopolysaccharide binding [GO:0001530]; lipoteichoic acid binding [GO:0070891]; receptor binding [GO:0005102]	Q13162	TISSUE SPECIFICITY: Detected in blood serum (at protein level). {ECO:0000269|PubMed:2402637, ECO:0000269|PubMed:24120359}.			R-HSA-166016;R-HSA-166020;R-HSA-5686938;R-HSA-6785807		P18428		110121		DIP-90N		P18428			IPR017943;IPR030675;IPR032942;IPR030180;IPR001124;IPR017954;IPR017942	PTHR10504;PTHR10504:SF66	PS00400	lipopolysaccharide-binding	P:GO:0032490; P:GO:0060100; P:GO:0060265; P:GO:0002281; P:GO:0008228; F:GO:0001530; P:GO:0042535; C:GO:0070062; P:GO:0001889; P:GO:0043032; P:GO:0032722; P:GO:0015920; P:GO:0032720; P:GO:0050830; P:GO:0090559; P:GO:0034145; P:GO:0050829; P:GO:0090023; F:GO:0005102; P:GO:0002232; P:GO:0006953; C:GO:0009986; P:GO:0006968; C:GO:0005615; P:GO:0032757; P:GO:0044130; P:GO:0071223; C:GO:0016020; F:GO:00…	P:detection of molecule of bacterial origin; P:positive regulation of phagocytosis, engulfment; P:positive regulation of respiratory burst involved in inflammatory response; P:macrophage activation involved in immune response; P:opsonization; F:lipopolysaccharide binding; P:positive regulation of tumor necrosis factor biosynthetic process; C:extracellular exosome; P:liver development; P:positive …	SSF55394 (SUPERFAMILY);PF02886 (Pfam);G3DSA:3.15.20.10 (Gene3D);G3DSA:3.15.10.10 (Gene3D);cd00026 (CDD);PIRSF002417 (PIRSF);PF01273 (Pfam);cd00025 (CDD);SM00328 (SMART);SM00329 (SMART);PS00400 (ProSitePatterns)	LBP / BPI / CETP family, C-terminal domain (Pfam);BPI2 (CDD);LBP / BPI / CETP family, N-terminal domain (Pfam);BPI1 (CDD);LBP / BPI / CETP family signature. (ProSitePatterns)	IPR017943 (SUPERFAMILY);IPR001124 (Pfam);IPR030675 (PIRSF);IPR017942 (Pfam);IPR017942 (SMART);IPR001124 (SMART);IPR017954 (ProSitePatterns)	Bactericidal permeability-increasing protein, alpha/beta domain superfamily (SUPERFAMILY);Lipid-binding serum glycoprotein, C-terminal (Pfam);Lipid binding protein BPI/LBP (PIRSF);Lipid-binding serum glycoprotein, N-terminal (Pfam);Lipid-binding serum glycoprotein, N-terminal (SMART);Lipid-binding serum glycoprotein, C-terminal (SMART);Lipid-binding serum glycoprotein, conserved site (ProSitePatt…	KOG4160	BPI/LBP/CETP family protein
444	1186	P07988	21.91	110.12	2635100	6019600	2.28439	5	2	2	Carbamidomethylation; TMT6plex	42117	Pulmonary surfactant-associated protein B OS=Homo sapiens OX=9606 GN=SFTPB PE=1 SV=3	P07988	PSPB_HUMAN	SFTPB;SFTP3;PSP-B;SFTB3;SMDP1;SP-B	9606.ENSP00000377409	hsa:6439	PF02199;PF05184;PF03489	animal organ morphogenesis [GO:0009887]; cellular protein metabolic process [GO:0044267]; respiratory gaseous exchange [GO:0007585]; sphingolipid metabolic process [GO:0006665]	alveolar lamellar body [GO:0097208]; clathrin-coated endocytic vesicle [GO:0045334]; endoplasmic reticulum membrane [GO:0005789]; extracellular region [GO:0005576]; extracellular space [GO:0005615]; lamellar body [GO:0042599]; lysosome [GO:0005764]; multivesicular body [GO:0005771]; multivesicular body lumen [GO:0097486]; nucleoplasm [GO:0005654]	enzyme activator activity [GO:0008047]; G-protein coupled receptor binding [GO:0001664]					R-HSA-5683678;R-HSA-5683826;R-HSA-5688031;R-HSA-5688354;R-HSA-5688849;R-HSA-5688890			P07988					P07988			IPR003119;IPR007856;IPR008138;IPR008373;IPR011001;IPR008139		PS51110;PS50015	pulmonary surfactant-associated B isoform X1	P:GO:0007165; P:GO:0044267; F:GO:0008047; C:GO:0045334; P:GO:0007585; C:GO:0005654; C:GO:0005764; P:GO:0006665; P:GO:0009887; C:GO:0005789; F:GO:0001664; C:GO:0005615; C:GO:0097486; C:GO:0097208	P:signal transduction; P:cellular protein metabolic process; F:enzyme activator activity; C:clathrin-coated endocytic vesicle; P:respiratory gaseous exchange; C:nucleoplasm; C:lysosome; P:sphingolipid metabolic process; P:animal organ morphogenesis; C:endoplasmic reticulum membrane; F:G-protein coupled receptor binding; C:extracellular space; C:multivesicular body lumen; C:alveolar lamellar body	PR01797 (PRINTS);SM00162 (SMART);PF05184 (Pfam);PS50015 (ProSiteProfiles);G3DSA:1.10.225.10 (Gene3D);PF02199 (Pfam);SSF47862 (SUPERFAMILY);PF03489 (Pfam);PS51110 (ProSiteProfiles);SM00741 (SMART)	Saposin signature (PRINTS);Saposin-like type B, region 1 (Pfam);Saposin B type domain profile. (ProSiteProfiles);Saposin A-type domain (Pfam);Saposin-like type B, region 2 (Pfam);Saposin A-type domain profile. (ProSiteProfiles)	IPR008373 (PRINTS);IPR003119 (SMART);IPR007856 (Pfam);IPR008139 (ProSiteProfiles);IPR011001 (Gene3D);IPR003119 (Pfam);IPR011001 (SUPERFAMILY);IPR008138 (Pfam);IPR003119 (ProSiteProfiles);IPR008139 (SMART)	Saposin (PRINTS);Saposin A-type domain (SMART);Saposin-like type B, region 1 (Pfam);Saposin B type domain (ProSiteProfiles);Saposin-like (Gene3D);Saposin A-type domain (Pfam);Saposin-like (SUPERFAMILY);Saposin B type, region 2 (Pfam);Saposin A-type domain (ProSiteProfiles);Saposin B type domain (SMART)	KOG1340	Prosaposin
340	703	P01718	18.88	117.04	7405200	15852000	2.14066	9	2	1	Carbamidomethylation; TMT6plex	12165	Immunoglobulin lambda variable 3-27 OS=Homo sapiens OX=9606 GN=IGLV3-27 PE=1 SV=2	P01718	LV327_HUMAN	IGLV3-27		hsa:102725018	PF07686	complement activation [GO:0006956]; complement activation, classical pathway [GO:0006958]; Fc-epsilon receptor signaling pathway [GO:0038095]; Fc-gamma receptor signaling pathway involved in phagocytosis [GO:0038096]; immune response [GO:0006955]; leukocyte migration [GO:0050900]; receptor-mediated endocytosis [GO:0006898]; regulation of complement activation [GO:0030449]; regulation of immune re…	extracellular region [GO:0005576]; plasma membrane [GO:0005886]	antigen binding [GO:0003823]; serine-type endopeptidase activity [GO:0004252]					R-HSA-166663;R-HSA-173623;R-HSA-198933;R-HSA-202733;R-HSA-2029481;R-HSA-2029482;R-HSA-2029485;R-HSA-2168880;R-HSA-2454202;R-HSA-2730905;R-HSA-2871796;R-HSA-2871809;R-HSA-2871837;R-HSA-5690714;R-HSA-977606;R-HSA-983695											IPR007110;IPR036179;IPR013783;IPR003599;IPR013106		PS50835	immunoglobulin lambda light chain variable	P:GO:0006958; F:GO:0004252; P:GO:0038095; P:GO:0038096; C:GO:0005576; P:GO:0006898	P:complement activation, classical pathway; F:serine-type endopeptidase activity; P:Fc-epsilon receptor signaling pathway; P:Fc-gamma receptor signaling pathway involved in phagocytosis; C:extracellular region; P:receptor-mediated endocytosis	PS50835 (ProSiteProfiles);SM00409 (SMART);G3DSA:2.60.40.10 (Gene3D);SSF48726 (SUPERFAMILY);SM00406 (SMART);PF07686 (Pfam)	Ig-like domain profile. (ProSiteProfiles);Immunoglobulin V-set domain (Pfam)	IPR007110 (ProSiteProfiles);IPR003599 (SMART);IPR013783 (Gene3D);IPR036179 (SUPERFAMILY);IPR013106 (SMART);IPR013106 (Pfam)	Immunoglobulin-like domain (ProSiteProfiles);Immunoglobulin subtype (SMART);Immunoglobulin-like fold (Gene3D);Immunoglobulin-like domain superfamily (SUPERFAMILY);Immunoglobulin V-set domain (SMART);Immunoglobulin V-set domain (Pfam)
451	10984	P07998	13.69	51.44	1015400	2165300	2.13246	4	1	1	Carbamidomethylation; TMT6plex	17644	Ribonuclease pancreatic OS=Homo sapiens OX=9606 GN=RNASE1 PE=1 SV=4	P07998	RNAS1_HUMAN	RNASE1;RIB1;RNS1;RAC1	9606.ENSP00000344193	hsa:6035	PF00074	RNA phosphodiester bond hydrolysis [GO:0090501]	extracellular exosome [GO:0070062]	endonuclease activity [GO:0004519]; nucleic acid binding [GO:0003676]; ribonuclease A activity [GO:0004522]; ribonuclease activity [GO:0004540]	P13489	TISSUE SPECIFICITY: Pancreas and other tissues and body fluids (indicating it may have other physiological functions besides its role in digestion).		3.1.27.5					111964				P07998	P07998		IPR001427;IPR036816;IPR023411;IPR023412	PTHR11437	PS00127	ribonuclease pancreatic	F:GO:0003676; C:GO:0070062; F:GO:0005515; P:GO:0051252; F:GO:0004522	F:nucleic acid binding; C:extracellular exosome; F:protein binding; P:regulation of RNA metabolic process; F:ribonuclease A activity	PS00127 (ProSitePatterns);SSF54076 (SUPERFAMILY);G3DSA:3.10.130.10 (Gene3D);PR00794 (PRINTS);mobidb-lite (MobiDBLite);SM00092 (SMART);PF00074 (Pfam);PD000535 (ProDom);cd06265 (CDD)	Pancreatic ribonuclease family signature. (ProSitePatterns);Pancreatic ribonuclease family signature (PRINTS);consensus disorder prediction (MobiDBLite);Pancreatic ribonuclease (Pfam);RIBONUCLEASE ENDONUCLEASE HYDROLASE NUCLEASE RNASE PRECURSOR SIGNAL GLYCOPROTEIN PANCREATIC A (ProDom);RNase_A_canonical (CDD)	IPR023411 (ProSitePatterns);IPR036816 (SUPERFAMILY);IPR036816 (Gene3D);IPR001427 (PRINTS);IPR023412 (SMART);IPR023412 (Pfam);IPR001427 (ProDom)	Ribonuclease A, active site (ProSitePatterns);Ribonuclease A-like domain superfamily (SUPERFAMILY);Ribonuclease A-like domain superfamily (Gene3D);Pancreatic ribonuclease (PRINTS);Ribonuclease A-domain (SMART);Ribonuclease A-domain (Pfam);Pancreatic ribonuclease (ProDom)
146	53	P24821	15.36	392.28	129440000	265900000	2.05423	22	38	38	Carbamidomethylation; TMT6plex; Deamidation (NQ)	240851	Tenascin OS=Homo sapiens OX=9606 GN=TNC PE=1 SV=3	P24821	TENA_HUMAN	TNC;HXB;150-225;DFNA56;GMEM;GP;JI;TN;TN-C	9606.ENSP00000265131	hsa:3371	PF07974;PF00147;PF00041	bud outgrowth involved in lung branching [GO:0060447]; cell adhesion [GO:0007155]; cellular protein metabolic process [GO:0044267]; cellular response to prostaglandin D stimulus [GO:0071799]; cellular response to retinoic acid [GO:0071300]; cellular response to vitamin D [GO:0071305]; extracellular matrix organization [GO:0030198]; mesenchymal-epithelial cell signaling involved in prostate gland …	basement membrane [GO:0005604]; endoplasmic reticulum lumen [GO:0005788]; extracellular matrix [GO:0031012]; extracellular region [GO:0005576]; extracellular space [GO:0005615]; focal adhesion [GO:0005925]; interstitial matrix [GO:0005614]; membrane [GO:0016020]	syndecan binding [GO:0045545]	P20908				R-HSA-216083;R-HSA-3000170;R-HSA-3000178;R-HSA-381426;R-HSA-8957275			P24821	109602	P24821			P24821		cd00063;cd00087	IPR013032;IPR000742;IPR013111;IPR036056;IPR002181;IPR003961;IPR036116;IPR013783;IPR033078	PTHR19143:SF38	PS00022;PS01186;PS50026;PS51406;PS50853	tenascin isoform X1	P:GO:0014012; P:GO:0060740; P:GO:0007162; P:GO:0008284; F:GO:0045545; P:GO:0042475; P:GO:0009612; P:GO:0060447; P:GO:0007528; P:GO:0045471; C:GO:0005604; C:GO:0005615; P:GO:0042060; C:GO:0005614; C:GO:0005925; P:GO:0060739; P:GO:0071300; P:GO:0010628; C:GO:0016020; P:GO:0001649; P:GO:0030198; P:GO:0071799; P:GO:0071774; P:GO:0071305	P:peripheral nervous system axon regeneration; P:prostate gland epithelium morphogenesis; P:negative regulation of cell adhesion; P:positive regulation of cell proliferation; F:syndecan binding; P:odontogenesis of dentin-containing tooth; P:response to mechanical stimulus; P:bud outgrowth involved in lung branching; P:neuromuscular junction development; P:response to ethanol; C:basement membrane;…	cd00063 (CDD);G3DSA:2.20.25.10 (Gene3D);SSF49265 (SUPERFAMILY);cd00054 (CDD);G3DSA:3.90.215.10 (Gene3D);PS50026 (ProSiteProfiles);PF07974 (Pfam);SM00060 (SMART);cd00055 (CDD);G3DSA:2.60.40.10 (Gene3D);PS50853 (ProSiteProfiles);G3DSA:4.10.530.10 (Gene3D);Coil (Coils);SSF56496 (SUPERFAMILY);G3DSA:2.10.25.10 (Gene3D);PS01186 (ProSitePatterns);PF00041 (Pfam);SM00186 (SMART);PS00022 (ProSitePatterns);…	FN3 (CDD);EGF_CA (CDD);EGF-like domain profile. (ProSiteProfiles);EGF-like domain (Pfam);EGF_Lam (CDD);Fibronectin type-III domain profile. (ProSiteProfiles);EGF-like domain signature 2. (ProSitePatterns);Fibronectin type III domain (Pfam);EGF-like domain signature 1. (ProSitePatterns);FReD (CDD);POLYPROTEIN GLYCOPROTEIN M G2 TRANSMEMBRANE NONSTRUCTURAL MEMBRANE CONTAINS: PRECURSOR SIGNAL (ProDom…	IPR003961 (CDD);IPR036116 (SUPERFAMILY);IPR014716 (Gene3D);IPR000742 (ProSiteProfiles);IPR013111 (Pfam);IPR003961 (SMART);IPR013783 (Gene3D);IPR003961 (ProSiteProfiles);IPR014715 (Gene3D);IPR036056 (SUPERFAMILY);IPR013032 (ProSitePatterns);IPR003961 (Pfam);IPR002181 (SMART);IPR002181 (CDD);IPR000742 (SMART);IPR002181 (ProSiteProfiles);IPR002181 (Pfam)	Fibronectin type III (CDD);Fibronectin type III superfamily (SUPERFAMILY);Fibrinogen, alpha/beta/gamma chain, C-terminal globular, subdomain 1 (Gene3D);EGF-like domain (ProSiteProfiles);EGF-like domain, extracellular (Pfam);Fibronectin type III (SMART);Immunoglobulin-like fold (Gene3D);Fibronectin type III (ProSiteProfiles);Fibrinogen, alpha/beta/gamma chain, C-terminal globular, subdomain 2 (Gen…	KOG1225	Teneurin-1 and related extracellular matrix proteins, contain EGF-like repeats
88	336	P02656	29.25	252.63	3220600000	721450000	0.224011	77	7	7	TMT6plex	10852	Apolipoprotein C-III OS=Homo sapiens OX=9606 GN=APOC3 PE=1 SV=1	P02656	APOC3_HUMAN	APOC3;APOCIII;HALP2	9606.ENSP00000227667	hsa:345	PF05778	cholesterol efflux [GO:0033344]; cholesterol homeostasis [GO:0042632]; chylomicron assembly [GO:0034378]; chylomicron remnant clearance [GO:0034382]; chylomicron remodeling [GO:0034371]; G-protein coupled receptor signaling pathway [GO:0007186]; high-density lipoprotein particle remodeling [GO:0034375]; lipoprotein metabolic process [GO:0042157]; negative regulation of cholesterol import [GO:0060…	chylomicron [GO:0042627]; early endosome [GO:0005769]; extracellular exosome [GO:0070062]; extracellular matrix [GO:0031012]; extracellular region [GO:0005576]; extracellular space [GO:0005615]; intermediate-density lipoprotein particle [GO:0034363]; spherical high-density lipoprotein particle [GO:0034366]; very-low-density lipoprotein particle [GO:0034361]	cholesterol binding [GO:0015485]; enzyme regulator activity [GO:0030234]; high-density lipoprotein particle receptor binding [GO:0070653]; lipase inhibitor activity [GO:0055102]; phospholipid binding [GO:0005543]		TISSUE SPECIFICITY: Liver. {ECO:0000269|PubMed:6328445}.			R-HSA-8963888;R-HSA-8963901;R-HSA-8964058;R-HSA-975634			P02656	106842				P02656			IPR008403;IPR038195	PTHR14225		Apolipo C-III	P:GO:0034375; P:GO:0042157; P:GO:0042632; P:GO:0060621; P:GO:0042953; P:GO:0010916; P:GO:0051005; C:GO:0005769; P:GO:0006954; C:GO:0070062; P:GO:0001523; P:GO:0043691; P:GO:0071333; P:GO:0010897; F:GO:0055102; P:GO:0070542; C:GO:0034366; P:GO:0048261; P:GO:0070328; P:GO:0032489; C:GO:0034361; P:GO:0045717; P:GO:0034382; P:GO:0090324; C:GO:0042627; F:GO:0015485; P:GO:0007186; C:GO:0034363; F:GO:00…	P:high-density lipoprotein particle remodeling; P:lipoprotein metabolic process; P:cholesterol homeostasis; P:negative regulation of cholesterol import; P:lipoprotein transport; P:negative regulation of very-low-density lipoprotein particle clearance; P:negative regulation of lipoprotein lipase activity; C:early endosome; P:inflammatory response; C:extracellular exosome; P:retinoid metabolic proc…	PF05778 (Pfam);G3DSA:4.10.260.30 (Gene3D);PD010414 (ProDom)	Apolipoprotein CIII (Apo-CIII) (Pfam);LIPID C-III APOLIPOPROTEIN VLDL APO-CIII PRECURSOR DEGRADATION SIGNAL CHYLOMICRON APOC-III (ProDom)	IPR008403 (Pfam);IPR008403 (ProDom)	Apolipoprotein CIII (Pfam);Apolipoprotein CIII (ProDom)
468	386	Q6UY14	6.28	88.1	269950	86683	0.321108	1	1	1	Carbamidomethylation; TMT6plex	116545	ADAMTS-like protein 4 OS=Homo sapiens OX=9606 GN=ADAMTSL4 PE=1 SV=2	Q6UY14	ATL4_HUMAN	ADAMTSL4;TSRC1;PP1396;UNQ2803/PRO34012;ADAMTSL-4;ECTOL2	9606.ENSP00000271643	hsa:54507	PF05986;PF08686;PF00090	apoptotic process [GO:0006915]; epithelial cell development [GO:0002064]; extracellular matrix organization [GO:0030198]; positive regulation of apoptotic process [GO:0043065]; protein O-linked fucosylation [GO:0036066]	endoplasmic reticulum lumen [GO:0005788]; extracellular space [GO:0005615]; interstitial matrix [GO:0005614]	peptidase activity [GO:0008233]; protease binding [GO:0002020]	Q53FW8; O43184-4; Q6ZMM2-2; Q9Y4X0; Q9Y4X0-3; B3KTP4; Q9BZE9; A0A087WZT3; Q8TAB7; Q8IYR0; Q9Y6H1; P07510-2; A5D8T8; Q9UBL6; Q02930-3; P09228; P07858; Q96SQ9; A8MQ03; Q14689-6; Q96T75; O60573; Q9UM22; P16930; Q9H5Z6; O95363; Q969U6; P68106; P21333-2; O43559; P23769; P09681; Q8NEA9; Q9Y223; Q0D2H9; V9HW60; P14210; P49639; P09022; P60412; P60370; P60410; P60411; Q9BYQ6; Q9BQ66; Q9BYR5; Q6L8H1; Q6L8G…	TISSUE SPECIFICITY: Expressed in colon, heart, leukocyte, liver, lung, skeletal muscle, spleen, testis and placenta. Weaker expression in bone marrow, brain tissue, kidney and pancreas. Expression studies in fetal tissues reveal strong expression in heart, kidney, liver, lung and skeletal muscle, but weaker expression in fetal brain and skin. {ECO:0000269|PubMed:19200529}.			R-HSA-5083635;R-HSA-5173214				120002				Q6UY14	Q6UY14		IPR010294;IPR010909;IPR000884;IPR036383		PS50900;PS50092	ADAMTS 4 isoform X1	C:GO:0005788; C:GO:0005614; P:GO:0036066; P:GO:0043065; P:GO:0030198; F:GO:0002020; F:GO:0004222	C:endoplasmic reticulum lumen; C:interstitial matrix; P:protein O-linked fucosylation; P:positive regulation of apoptotic process; P:extracellular matrix organization; F:protease binding; F:metalloendopeptidase activity	SM00209 (SMART);SSF82895 (SUPERFAMILY);PS50900 (ProSiteProfiles);G3DSA:2.20.100.10 (Gene3D);PF00090 (Pfam);PS50092 (ProSiteProfiles);PF05986 (Pfam);mobidb-lite (MobiDBLite);PF08686 (Pfam)	PLAC domain profile. (ProSiteProfiles);Thrombospondin type 1 domain (Pfam);Thrombospondin type-1 (TSP1) repeat profile. (ProSiteProfiles);ADAM-TS Spacer 1 (Pfam);consensus disorder prediction (MobiDBLite);PLAC (protease and lacunin) domain (Pfam)	IPR000884 (SMART);IPR036383 (SUPERFAMILY);IPR010909 (ProSiteProfiles);IPR036383 (Gene3D);IPR000884 (Pfam);IPR000884 (ProSiteProfiles);IPR010294 (Pfam);IPR010909 (Pfam)	Thrombospondin type-1 (TSP1) repeat (SMART);Thrombospondin type-1 (TSP1) repeat superfamily (SUPERFAMILY);PLAC (ProSiteProfiles);Thrombospondin type-1 (TSP1) repeat superfamily (Gene3D);Thrombospondin type-1 (TSP1) repeat (Pfam);Thrombospondin type-1 (TSP1) repeat (ProSiteProfiles);ADAM-TS Spacer 1 (Pfam);PLAC (Pfam)	KOG4597	Serine proteinase inhibitor (KU family) with thrombospondin repeats
180	673	P02654	25.15	150.82	1685900000	573330000	0.340074	33	4	4	TMT6plex; Deamidation (NQ)	9332	Apolipoprotein C-I OS=Homo sapiens OX=9606 GN=APOC1 PE=1 SV=1	P02654	APOC1_HUMAN	APOC1;Apo-CI;ApoC-I;apo-CIB;apoC-IB	9606.ENSP00000252491	hsa:341	PF04691	cholesterol efflux [GO:0033344]; cholesterol metabolic process [GO:0008203]; chylomicron remnant clearance [GO:0034382]; high-density lipoprotein particle remodeling [GO:0034375]; lipid metabolic process [GO:0006629]; lipoprotein metabolic process [GO:0042157]; negative regulation of cholesterol transport [GO:0032375]; negative regulation of fatty acid biosynthetic process [GO:0045717]; negative …	chylomicron [GO:0042627]; endoplasmic reticulum [GO:0005783]; extracellular exosome [GO:0070062]; extracellular region [GO:0005576]; high-density lipoprotein particle [GO:0034364]; very-low-density lipoprotein particle [GO:0034361]	fatty acid binding [GO:0005504]; lipase inhibitor activity [GO:0055102]; phosphatidylcholine binding [GO:0031210]; phosphatidylcholine-sterol O-acyltransferase activator activity [GO:0060228]; phospholipase inhibitor activity [GO:0004859]		TISSUE SPECIFICITY: Synthesized mainly in liver and to a minor degree in intestine. Also found in the lung and spleen. {ECO:0000269|PubMed:2835369}.			R-HSA-8866423;R-HSA-8964046				106838				P02654	P02654		IPR006781	PTHR16565		apolipo C-I	C:GO:0034361; P:GO:0045717; P:GO:0034382; C:GO:0042627; C:GO:0034364; P:GO:0034375; F:GO:0060228; P:GO:0008203; P:GO:0006641; C:GO:0005783; P:GO:0042157; P:GO:0010916; P:GO:0051005; C:GO:0070062; F:GO:0005504; P:GO:0010900; F:GO:0004859; P:GO:0034379; P:GO:0032375; P:GO:0033344; F:GO:0031210; P:GO:0048261; P:GO:0010873; P:GO:0033700	C:very-low-density lipoprotein particle; P:negative regulation of fatty acid biosynthetic process; P:chylomicron remnant clearance; C:chylomicron; C:high-density lipoprotein particle; P:high-density lipoprotein particle remodeling; F:phosphatidylcholine-sterol O-acyltransferase activator activity; P:cholesterol metabolic process; P:triglyceride metabolic process; C:endoplasmic reticulum; P:lipopr…	G3DSA:4.10.260.30 (Gene3D);PF04691 (Pfam)	Apolipoprotein C-I (ApoC-1) (Pfam)	IPR006781 (Pfam)	Apolipoprotein C-I (Pfam)
[truncated: 3 more columns]
